# Supplementary material for: Susceptibility of Domestic Swine to Experimental Infection with Severe Acute Respiratory Syndrome Coronavirus 2
Source: Emerg Infect Dis. 2021 Jan;27(1):104–12. doi: 10.3201/eid2701.203399 (PMC7774549; doi:10.3201/eid2701.203399)
Supplement: Appendix — Additional information on susceptibility of domestic swine to experimental infection with SARS-CoV-2. [file 20-3399-Techapp-s1.xlsx]

## Sheet: Appendix Table 1
Article DOI: https://doi.org/10.3201/eid2701.203399
Susceptibility of Domestic Swine to Experimental Infection with Severe Acute Respiratory Syndrome Coronavirus 2
Appendix.
Appendix Table 1. Daily rectal body temperature of pigs experimentally inoculated with severe acute respiratory syndrome coronavirus 2*
Location	Pig ID	Days post inoculation
		-3	-2	-1	0†	1	2	3	4	5	6	7	8	9	10	11	12	13	14	15	16	17	18	19	20	21	22	23	24	25	26	27	28	29
Animal Cubicle 1	20-01	39.8	39.8	39.4	39.4	39.7	39.3	39.3
	20-02	39.9	39.6	39.4	39.1	39.3	39.6	38.8	40.1	39.1
	20-03	39.8	39.3	39.3	38.7	39.7	39	38.5	39.3	38.7	38.9	38.5
	20-04	39.4	39.8	39.1	39.3	39.7	39.3	38.8	39.4	38.9	39.4	38.9	39.4	38.8
	20-05	39.8	39.3	39.7	39.2	39.9	39.7	39.1	39.4	39.4	39.4	38.8	39.8	39.2	40	39.1
	20-06	39.6	39.3	39.3	39.2	39.3	39.1	39	39.3	39.6	39.1	39.2	39.6	39.4	39.7	39.3	39.4	38.6
	20-07	39.1	39.1	39.2	39	39.8	39.5	38.8	39.4	39.3	39.5	38.9	39.6	39.1	40.1	38.8	39.1	38.8	39.6	38.8
	20-08	40.1	40.1	39.7	39.6	39.9	39.5	38.7	40	39.7	39.7	39.1	39.8	38.8	40.2	39.2	39.6	39.2	39.7	39.8	40.2	39.6	40.2	39.9	40.2	40	40
	20-18	40	39.5	39.8	39.2	39.2	39.5	39	39	39	39.4	39	38.9	39.3	38.9	38.5	39.6	38.9	39.7	39.1	39.2	39.2	39.5	38.6	39	39.7	39.7
Animal Cubicle 2	20-09	39.7	39.6	40	39.2	39.6	39.9	39
	20-10	39.7	39.6	39.9	39.4	39.7	39.6	38.7	39.8	39.4
	20-11	39.7	40.2	39.3	39.3	39.7	39.1	39.2	39.9	39.6	39.4	38.6
	20-12	39.8	39.6	39.8	39.4	39.1	39	38.8	39.9	39.7	39.6	38.6	39.3	39.4
	20-13	39.8	39.9	40.1	39	39.8	39.7	39.3	39.8	39.6	39.6	39.1	40	39.9	40.3	39.7
	20-14	39.7	39.7	39.8	39.4	39.1	40	39.6	39.9	39.7	39.1	38.7	39.9	39.5	40.1	39.7	39.4	39
	20-15	39.6	39.3	39.5	39.6	39.5	39.4	38.4	39.5	39.6	38.9	38.5	39.6	39.6	39.6	39.5	39.7	39.4	39.6	38.8
	20-16	39.7	39.2	39	38.9	39.4	39.4	39	39.9	39.7	39.3	38.7	39.7	39.2	39.9	39.3	39.9	38.8	39.6	39.5	39.8	39.6	39.3	39.8	39.2	39.5	39.2	39.2	39.3	39.5	39.8	39.8	39.8	38.8
	20-17	39.4	39.6	39.5	39.5	39.4	38.7	39.3	38.5	39.6	39.4	39.8	38.4	39.1	38.8	39	39.1	38.4	39.5	38.6	39.5	39.1	39.3	39.7	39.9	38.9	39.4	38.9	39.5	40.2	39	39	39.9	39.4
FC	20-19	39.6	39	39.5	39.5	39.3	39.5	39.6	38.9	39.1	39.3	39.5	38.1	38.9	38.8
*Temperature reported in °C. FC, farm control.
†0 is day of inoculation.

## Sheet: Appendix Table 2
Article DOI: https://doi.org/10.3201/eid2701.203399
Susceptibility of Domestic Swine to Experimental Infection with Severe Acute Respiratory Syndrome Coronavirus 2
Appendix.
Appendix Table 2. Aural pulse of pigs experimentally inoculated with severe acute respiratory syndrome coronavirus 2 during general anesthesia*
		Days post inoculation
Location	Pig ID	-3	-2	-1	0†	1	2	3	4	5	6	7	8	9	10	11	12	13	14	15	16	17	18	19	20	21	22	23	24	25	26	27	28	29	DPI
Animal Cubicle A	20-01				183			195																											Pulse (beats per minute)
	20-02				189			99		162
	20-03				162			155		160		144
	20-04				214			184		170		170		179
	20-05				179			195		221		173		198		196
	20-06				180			208		213		168		198		185		172
	20-07				190			193		197		167		202		170		170		205
	20-08				221			232		234		234		228		234		227		221							237
	20-18															128		145		159							208
Animal Cubicle B	20-09				193			208
	20-10				188			230		221
	20-11				195			219		222		198
	20-12				198			206		197		199		197
	20-13				195			173		234		237		228		181
	20-14				222			221		234		213		219		234		235
	20-15				158			173		132		180		179		170		190		159
	20-16				220			208		188		202		153		188		193		183							250							208
	20-17															221		144		199							240							220
FC	20-19
*Pulse recorded in beats per min. FC, farm control.
†0 is day of inoculation.

## Sheet: Appendix Table 3
Article DOI: https://doi.org/10.3201/eid2701.203399
Susceptibility of Domestic Swine to Experimental Infection with Severe Acute Respiratory Syndrome Coronavirus 2
Appendix.
Appendix Table 3. Blood oxygen levels of pigs experimentally inoculated with severe acute respiratory syndrome coronavirus 2 during general anesthesia*
		Days post inoculation
Location	Pig ID	-3	-2	-1	0*	1	2	3	4	5	6	7	8	9	10	11	12	13	14	15	16	17	18	19	20	21	22	23	24	25	26	27	28	29	DPI
Animal Cubicle A	20-01				0.97			1																											Percent oxygen saturation
	20-02				1			1.42		0.99
	20-03				0.99			1		1		0.99
	20-04				1			1		0.98		1		1
	20-05				1			0.99		1		1		1		1
	20-06				1			1		1		1		1		1		0.98
	20-07				0.99			1		1		1		0.99		0.98		1		1
	20-08				0.99			1		1		1		0.99		1		0.99		1							0.98
	20-18															0.98		1		1							1
Animal Cubicle B	20-09				1			1
	20-10				1			1		1
	20-11				1			1		1		1
	20-12				1			1		0.99		1		1
	20-13				1			1		1		0.99		0.99		0.99
	20-14				1			1		1		1		0.98		0.98		1
	20-15				1			1		0.96		1		0.99		0.98		1		1
	20-16				0.98			1		1		0.96		1		1		1		1							1							0.98
	20-17															0.96		1		1							0.97							0.99
FC	20-19
*FC, farm control.
†0 is day of inoculation.
